# Supplementary material for: Impact of point-of-care ultrasound use on patient referral decisions in rural Kenya: a mixed methods study
Source: BMC Health Serv Res. 2024 Feb 15;24:212. doi: 10.1186/s12913-024-10673-1 (PMC10870490; doi:10.1186/s12913-024-10673-1)
Supplement: Supplementary file 3 — Supplementary Material 3 [file 12913_2024_10673_MOESM3_ESM.xlsx]

## Sheet: General
Themes	Sections
General
	Interviewees
	Obstetric Use
	Other Use		Time measurement are referenced from October 2017 when the interviews were uploaded to dropbox
Challenges	Mechanical Breakdown
	Institutional Challenges
	Practice Isolation
Benefits
	Patient Safety
	Timeliness & Accessibility
	Effectiveness & Appropriateness		In the "Checked" column, place an "x" when checked to enable formatting.
	Efficiency (clinical level)
	Equitability
	Patient-Centeredness
Referrals
	Cases Referred
	Cases Not Referred
	Referral Process

## Sheet: Interviewees
Appendix C: Framework Matrix
Interview #	Checked?	Clinical Specialty	Affiliated Hospital	Time Spent Practicing U/S	Months Since Initial Training	Additional Training / Refresher Course	If so, months since additional training	Follow-Up Evaluation	On-Site Evaluation	No Follow-Up or Evaluation	Other
1 (AS)	x	Clinical Officer	Sagam	1 year	11 months (November)	Attending refresher course at time of interview	n/a	no	no	X
2 (Kapsowar 1)	X	Clinical Officer	Kapsowar	3 mths	3 mths Since Nov 2017	In-facility eval
3 (Kapsawar 2)	x	Medical Officer	Kapsowar	3 mths	3 mths (since nov 2017)	In facility eval
4 (KA)	X	Medical Officer	Plateau Mission Hospital	1 year	7 months	Attending refresher course at time of interview				x
5 (Marigat 1)	x	Nurse	Marigat Sub County	1 year	3 Months (Since Nov 2017)	In facility eval
6 (Marigat 2)	x	Clinical Officer	Marigat Sub County	1 year	3 Months (Since Nov 2017)	In facility eval
7 (PCEA Interview)	x	Clinical Officer		15 months	15 months	Yes. one refresher, one in facility eval	?			s
8 (POCUS Interview #1 - Copy)	x	Radiographer (U/s & X ray)	St. Joseph	4 years (gen US, 6 mths POCUS)	6 months	Attending refresher course at time of interview			No (intended evaluation at time of interview at course site, not home site. home site evaluation failed to occur.)
9 (SK)	x	Clinical Officer	Kima Mission Hospital	9 mths	9 months	Attending refresher course at time of interview
10 (TM)	x	Clinical Officer	Lwala Health Center	9 months	9 months	Attending refresher course at time of interview, has had 2 follow up cals
11 (Uzima)	x	Clinical Officer	Uzima	2 years	2 years	Yes. Went to refresher training.	?	Yes	?		Already credentialled - passed
12 (Varsity 1)	x	Nurse	?	18months	18 months	attending first refresher at time of interview				x
13 (Varsity 2)	x

## Sheet: Mechanical Breakdown
Interview #	Checked?	Buttons Not Working	Printer Not Working	Poor Image Quality	No Doppler	Challenges Using the OB Table	Waiting for Replacement	Financial/Not Enough Money to Gel	Unable to Charge U/S	Other
1 (Ann Sammy)	x		For example it could be something to print. It will help you because you can even refer the patient with something with that image we have done it.	Apart from the poor quality images we have had theproblem with the machine, I think the quality, the ultrasound is okay but we had somechallenges on the qualities of the images.						Unspecified machine error, lack of/inconsistancy of diagnositc certainty
2 (Kapsowar 1)	X	x			x
3 (Kapsawar 2)	x					x
4 (Kimberly Asaso)	x			x	x
5 (Marigat 1)	x
6 (Marigat 2)	x
7 (PCEA Interview)	x
8 (POCUS Interview #1 - Copy)	x
9 (Susan Korir)	x
10 (Tom Magolo)	x
11 (Uzima)	x						x
12 (Varsity 1)	x			x (Images are dark.)
13 (Varsity 2)	x

## Sheet: Istitution Challenges
Interview #	Checked?	Lack of Admin/Instituational Support	No Protected Time for CME	Lack of Buy in and Cooperation from Admin/Other Staff	Busy Clinics	Other
1 (Ann Sammy)	x
2 (Kapsowar 1)	x
3 (Kapsawar 2)	x
4 (Kimberly Asaso)	x
5 (Marigat 1)	x
6 (Marigat 2)	x	ummm, there was no cooperation, ehhh the other staff could not cooperate, .... ummm its only the organization of the hospital, and the challenge and the... and the... most of the medical personel, they think you will be, you will grow to be ultrasound (unclear) so they always undermine.")	when we tell them that we want to go to Kabernet, a referral hospital for training on ultrasound, uhh we are always on duty. Even today, like now, I am on duty here. And I have to work , and I am supposed to be interviewed, and after we’ve been here from the morning, upto now, I am still on duty	Yeah. Because us, we have never trained on ultrasound, it is a new training, so it needs a lot of practice, and it needs also a consultant, so that you can (inaudible) it also umm needs cooperation with the staff, we want to do a procedure, they always say ehhh you see, no not this one,	x	"[PoC U/s is positive but we have not done much."
7 (PCEA Interview)	x				x (only 1 clinician (interviewee) trained in PoC U/s	recommends specified clinic day for antenatal care to facilitate the care organized by midwives
8 (POCUS Interview #1 - Copy)	x
9 (Susan Korir)	x	x (no money for training)	x	x		Other facilities "see the value" in CME and U/s training so they invest in their employees. Significant distress for staff.	Expectation to practice beyond scope of emergency medicine. e.g. check the prostate
10 (Tom Magolo)	x					ADMIN SUPPORT Ok its good the facility supported us by giving us a room to do that, so it has helped us to do like in the ante natal care, its like a routine thing we do for the pregnant mothers, and again others who come in with complaints that are related to that that we need ultrasound to be done.
11 (Uzima)	x
12 (Varsity 1)	x
13 (Varsity 2)	x

## Sheet: Practice Isolation
Interview #	Checked?	Staff Turn-Over	Need More People Trained	Need Consultants - collegial community of other trained professionals	Need Consultants and radiologists for teamwork/collaboration	Other HR Related Issues	Other
1 (Ann Sammy)	x
2 (Kapsowar 1)	x
3 (Kapsawar 2)	x
4 (Kimberly Asaso)	x
5 (Marigat 1)	x
6 (Marigat 2)	x			: uhhh we’ve had the training, after the training we participated in our facility alone, we don’t have a consultant, we don’t have a medical officer who are qualified for ultrasound,	Yeah. Because us, we have never trained on ultrasound, it is a new training, so it needs a lot of practice, and it needs also a consultant....We need consultants, and radiologists, those who are trained on ultrasound, so that we can work together as a team. Because without them , we are not sure what we are doing on the other end. So when we send them to the other.. they are saying okey, oh, you …
7 (PCEA Interview)	x				x
8 (POCUS Interview #1 - Copy)	x
9 (Susan Korir)	x		x	I think as I am a facilitator, I'm the only one who has come. You realize the others left. So someone to consult sometimes when you have a problem. It's so difficult. You have to call someone from another facility very far. You try to explain, maybe hata understand what you're talking about. So that's the problem.
10 (Tom Magolo)	x
11 (Uzima)	x
12 (Varsity 1)	x						Trained staff (nurses) teach others how to use. Limited formal training.
13 (Varsity 2)	x		x (If more people are trained, it will help make the referral process more comprehensive and generally better.)

## Sheet: Patient Safety
Interview #	Checked?	Avoid Misdiagnosis	Decreased Mortality	Clinicians can determine if patient can delivery safely at their facility	Quotes referring to lack of an operating theatre, surgeon	Other
1 (Ann Sammy)	x
2 (Kapsowar 1)	x
3 (Kapsawar 2)	x
4 (Kimberly Asaso)	x	x
5 (Marigat 1)	x
6 (Marigat 2)	x
7 (PCEA Interview)	x			Definitely, it helps us in fact because if the baby is not in the right position and we don’t have a theater definitely we will refer that patient for further management and also for patients when we confirm some things in the ultrasound, there are some patients we will know that definitely we cannot be able to manage them without a theater so we refer them in that way.
8 (POCUS Interview #1 - Copy)	x				] the new case I’ve faced there is a young man who got an accident. Upon doing a first scan, we found that there is a fluid collection at the splenorenal recess. And having that history in mind then that one automatically qualified to be internal bleeding. So because we do not have people who can perform such an operation there and I found the medical officer was not around and so, he was referre…
9 (Susan Korir)	x		x	x	x ("x ("Actually it is quite a lot in terms of making diagnosis especially in obstetric care. Like ifyou want to know if the patient is stable in your facility and she can deliver in your facility, you go through the ultrasound to ensure the patient, the precision is okay. We ensure the, even the fetus is okay, the fetal heart rate and we are able now to admit the patient. If we see any abnormali…
10 (Tom Magolo)	x
11 (Uzima)	x			x ("You book the patient the following day for a formal ultrasound and mostly they turn out normal. The initial evaluation was … The initial evaluation the same as the ultrasound.' 'Speaker 1: Okay. So it helps you figure out which patients need immediate referral versus those patients who have a normal ultrasound that can wait for the sonographer to come in the morning.")	Yeah. A patient came with a lower abdominal pains spot maybe. We have a resident sonographer but he was not in so I had to do the Point of Care Ultrasound and we found that it is free fluid in the pelvis and the [inaudible]. We had to refer to outright because we don’t a theater in our own facility.
12 (Varsity 1)	x
13 (Varsity 2)	x			There was a time a mama came. She used to go for checkups in another facility, so when she came she wanted to give birth in our facility. I had to do the routine checkup for that woman and after doing it I found out that the baby was breeched. On finding out the baby was breeched, I had to refer her to a gynecologist to see on ... Apart from breeched, she also had a previous scar. The gynecologis…

## Sheet: Timeliness & Accessibility
Interview #	Checked?	Any quotes that refer to overall wasting time	Reduced Delays	Other
1 (Ann Sammy)	x		x
2 (Kapsowar 1)	x			used as preliminary scan to determine if formal U/s is needed
3 (Kapsawar 2)	x		Without the ultrasound, we , I could first send her to a radiologist, whocould make a diagnosis, have an imaging done, come back with the result, then from the result, we refer. So there is going back and forth. So how much time would it have taken for the right diagnosis to be made? That could take roughly a whole day. OK . Even two, depending on the readiness of the patient too, because sometim…	, so if you didn’t have the ultrasound, point of care at that very moment, you couldn’t have really thought of referring because you could be going round in circles because maybe lets get the patient to the ward, observe see if the if bleeding will stop, and you see you’re buying time? Yeah. And you might lose the patient on the way
4 (Kimberly Asaso)	x	I think it assists the referral process. Because you know when you send a patient lets say to MTRH, to have investigations done , a lot of time is spent waiting because they have to queue for this, queue for the other. Queue for finances, yeah, so it cuts that time.
5 (Marigat 1)	x		since we had the machine, and we could see more than two fetuses, then we did a timely referral.
6 (Marigat 2)	x
7 (PCEA Interview)	x
8 (POCUS Interview #1 - Copy)	x
9 (Susan Korir)	x		It may take long (without POCUS) because you're not sure. You may think you're doing the right thing but you're not. Sometimes like fetal heart rate not everyone can...count
10 (Tom Magolo)	x		So if.. how would you have managed these cases if you did not have an ultrasound machine? There could have been a delay, and since the patients were also anxious, it could have maybe led to other problems , what they were thinking of . it could have delayed the care, in the case of APH maybe the mother could have bled, we could even not have ended up saving her.
11 (Uzima)	x	But at least before I referred I established what was the problem so at least when I’m referring, I’m referring direct to specific health facility where he or she dealt with a lot faster than I send the patient before the scan will be done.		("It helps. It helps a lot...Timely and at least before you refer a patient, its good you know what’s happening …Before you refer. It helps a lot, a lot.")
12 (Varsity 1)	x
			Yes. You said you're not sure. How long do you thinking it should have taken to get the right diagnosis? Interviewee: For the patient? Interviewer: Yeah, if you didn't have the machine? Interviewee: It could have taken long because after referring the patient to another facility, I couldn't be so sure enough that she would come back to ...
13 (Varsity 2)	x

## Sheet: Effectiveness & Appropriateness
Interview #	Checked?	Decreased Diagnostic Uncertainty	Avoid Undertreating/Overtreating	Make sure the right patient gets the right test	Other
1 (Ann Sammy)	x	x	x
2 (Kapsowar 1)	x				"So how would you have managed this case if you did not have an ultrasound? .... Laughter so hard.. laughter.."
3 (Kapsawar 2)	x	x ("you go deeper it helps you to go deeper and dig, what might be the issue")	x ("it helps in the sense that you find like the case I have told you, uterine fibroids, bleeding so much , so if you didn’t have the ultrasound, point of care at that very moment, you couldn’t have really thought of referring because you could be going round in circles because maybe lets get the patient to the ward, observe see if the if bleeding will stop, and you see you’re buying time? And yo…
4 (Kimberly Asaso)	x	x ("I would have just referred this case... and treated it like an ectopic pregnancy.")
5 (Marigat 1)	x
6 (Marigat 2)	x	x ([Without PoC U/s], "I would have done it in my own way, clinically. Using uhhh physical examination, touching the patient, examining and continue referring.")
7 (PCEA Interview)	x
8 (POCUS Interview #1 - Copy)	x	the new case I’ve faced there is a young man who got an accident. Upon doing a first scan, we found that there is a fluid collection at the splenorenal recess. And having that history in mind then that one automatically qualified to be internal bleeding
9 (Susan Korir)	x	Actually, my diagnosis now is perfect, also confidence in my work, even confidence from my staff. They know I’m doing ultrasound. Wanaambiwa wagonjwa tuna daktari anaweza ...Kupima, anaweza kuangalia mtoto venye ako ndani. So I feel it has helped me a lot.
10 (Tom Magolo)	x	And again it has reduced our referral- we used to refer a lot of patients for ultrasound. Nowadays we don’t refer, and its good we have been making the right diagnosis, and at least confirming the viability of the baby.....Yeah exactly we were thinking of lots of things because in both cases the mothers were reporting that there were no fetal movement like they are used to. So they were thinking …
11 (Uzima)	x	x ("It helps. It helps a lot...before you refer a patient, its good you know what’s happening …Before you refer. It helps a lot, a lot.")
12 (Varsity 1)
13 (Varsity 2)	x	x ("If I didn't have an ultrasound, after doing the routine checkup because initially before even using the ultrasound I couldn't figure out if it was really the, if it was cephalic or not. I had to confirm with the ultrasound first.")

## Sheet: Efficiency (clinical level)
Interview #	Checked?	Work Faster	Make Decisions Faster	Make Referrals Sooner	Other
1 (Ann Sammy)	x	x	x	x	Generally improving practice, make more educated referral
2 (Kapsowar 1)	x			x
3 (Kapsawar 2)	X				"has been very helpful to me to at least go ahead and perform procedues that I need to."
4 (Kimberly Asaso)	x	x ("I think it assists the referral process. Because you know when you send a patient lets say to MTRH, to have investigations done, a lot of time is spent waiting because they have to queue for this, queue for the other. Queue for finances, yeah, so it cuts that time.")	x	x
5 (Marigat 1)	x	x	x	x (" Ok I think we would have referred for confirmation of the same. But since we had the machine, and we could see more than two ftuses, then we did a timely referral")
6 (Marigat 2)	x
7 (PCEA Interview)	x				The only challenge is that we have a lot of people we see during the day so we have to look for one day whereby all the antenatal cases are put then we check all the ladies and then we write what we have seen in the ultrasound so that it can make it easier for the midwives to know if they’ll continue with the care or if they don’t and to answer the question that made them ask for the ultrasound. …
8 (POCUS Interview #1 - Copy)	x	The fact that it was revealed was internal bleeding, of course that one will put people on toes. This is not a light matter. It quickened or it helped people to understand that this a real emergency. The service or the attention changed pace.	x	x
9 (Susan Korir)	x	x	No, it does help a lot. Because you make a very quick decision. After, what is the need of using an ultrasound if you don't make a decision	x ("Actually it is quite a lot in terms of making diagnosis especially in obstetric care. Like ifyou want to know if the patient is stable in your facility and she can deliver in your facility, you go through the ultrasound to ensure the patient, the precision is okay. We ensure the, even the fetus is okay, the fetal heart rate and we are able now to admit the patient. If we see any abnormalities…
10 (Tom Magolo)	x	x	x ("At most cases that we would suspect no fetal viability, now we can do it very fast, without delays."
11 (Uzima)	x	x	x	x ("The difference, we would have maybe waited for the sonographer to come because it was in the evening. Or maybe the patient would have waited until the following day or we would have referred the patient altogether.' 'Without a diagnosis.' 'But at least before I referred I established what was the problem so at least when I’m referring, I’m referring direct to specific health facility where he…	PoC necessary when sonographer is not presenet or as a preliminary step in the diagnostic process. Sonographer is present monday to friday for normal working hours. Outside of that, it is only PoC.
12 (Varsity 1)
13 (Varsity 2)

## Sheet: Equitability
Interview #	Checked?	Reduced Cost	Access for low SES status patients	Fairness	Other
1 (Ann Sammy)	x				Saved substantial money by ruling out unnecessary interventions
2 (Kapsowar 1)	x
3 (Kapsawar 2)	x	x ("yeah because our point of care we don’t charge anything. We just do it. and it helps us to reduce their cost. Coz once we send them outside, they have to pay.")	x		"Even two, depending on the readiness of the patient too, because sometimes financially they are not able, so they will tell you. Let me first go get finances. It can take even a whole month. Sometimes you even lose the patient."
4 (Kimberly Asaso)	x
5 (Marigat 1)	x
6 (Marigat 2)	x	x ("It saves money because in our hospital, we could not use money for transportation with the ambulance, also the patient would not travel all that far, spending the time and money, money they will spend in the other hospital, which they would have used in their homes, their children, yeah.")
7 (PCEA Interview)	x				"It costs about 1,500/-. I think I have something here that will guide you. If it’s a [inaudible] or a [inaudible] it’s 2,500/-, if it’s an abdominal 2,500/-, obstetric 4,000/-, [inaudible] 3,000/-. [inaudible]." PoC U/s is free.
8 (POCUS Interview #1 - Copy)	x	x (PoC U/s included as part of regular evaluation of pt)Plus and again you find, there’re these clients who present in a manner you feel like this is a real emergency situation. You see in such a point the relatives, or rather the family gets worried. Then because the thing looks like an emergency the family will even prefer let’s take this patient to a very big facility but then being the fact t…
9 (Susan Korir)	x
10 (Tom Magolo)	x	x ("It is free, so for the patients would have to pay, but nowadays it can be done immediately so it has impoved that we do it very fast and free of charge and so many people are accessing that.")	x	x
11 (Uzima)	x				Use of formal U/s is KES 2,000. Use of PoC U/s is free.
12 (Varsity 1)	x	Exactly, because with the ultrasound care we are able to use even the NHIF (National Hospital Insurance Fund- low cost national insurance ) so it's really helping patients	x
13 (Varsity 2)	x

[truncated: 6 more sheets: Patient-Centeredness, Obstetric Use, Other Use, Cases Referred, Cases Not Referred, Referral Process]
